# Supplementary material for: Yeast Trk1 Potassium Transporter Gradually Changes Its Affinity in Response to Both External and Internal Signals
Source: J Fungi (Basel). 2022 Apr 22;8(5):432. doi: 10.3390/jof8050432 (PMC9144525; doi:10.3390/jof8050432)
Supplement: Supplementary file 1 [file jof-08-00432-s001.zip]

Archive with 1 entries (1 files):
- jof-1673309-supplementary.pdf
